# Supplementary material for: A New Score Unveils a High Prevalence of Mild Cognitive Impairment in Patients with Nonalcoholic Fatty Liver Disease
Source: J Clin Med. 2021 Jun 25;10(13):2806. doi: 10.3390/jcm10132806 (PMC8268962; doi:10.3390/jcm10132806)
Supplement: Supplementary file 1 [file jcm-10-02806-s001.zip]

Archive with 1 entries (1 files):
- jcm-1237182-supplementary.pdf
